# Supplementary material for: Effects of Flavonoids in Fructus Aurantii Immaturus on Carcass Traits, Meat Quality and Antioxidant Capacity in Finishing Pigs
Source: Antioxidants (Basel). 2024 Nov 13;13(11):1385. doi: 10.3390/antiox13111385 (PMC11591327; doi:10.3390/antiox13111385)
Supplement: Supplementary file 1 [file antioxidants-13-01385-s001.zip]

Archive with 1 entries (1 files):
- antioxidants-3253020-supplementary.pdf
